# Supplementary material for: Characteristics of Soft Wheat and Tiger Nut (Cyperus esculentus) Composite Flour Bread
Source: Foods. 2025 Jan 13;14(2):229. doi: 10.3390/foods14020229 (PMC11764678; doi:10.3390/foods14020229)
Supplement: Supplementary file 1 [file foods-14-00229-s001.zip]

Archive with 1 entries (1 files):
- foods-3317328-supplementary.pdf
